# Supplementary material for: Wearable Ultrasound-Imaging-Based Visual Feedback (UVF) Training for Ankle Rehabilitation of Chronic Stroke Survivors: A Proof-of-Concept Randomized Crossover Study
Source: Biosensors (Basel). 2025 Jun 6;15(6):365. doi: 10.3390/bios15060365 (PMC12191287; doi:10.3390/bios15060365)
Supplement: Supplementary file 1 [file biosensors-15-00365-s001.zip]

Archive with 1 entries (1 files):
- biosensors-3635113-supplementary.pdf
